# Supplementary material for: Systematic Complex Haploinsufficiency-Based Genetic Analysis of Candida albicans Transcription Factors: Tools and Applications to Virulence-Associated Phenotypes
Source: G3 (Bethesda). 2018 Feb 22;8(4):1299–314. doi: 10.1534/g3.117.300515 (PMC5873919; doi:10.1534/g3.117.300515)
Supplement: Supplementary file 1 [file 1299TableS1.xlsx]

## Sheet: PCR
			Table S1. Primers for amplification deletion cassettes and confirmation of ORF deletions
ORF	TF#	Gene name	F_PRIMER	R_PRIMER	5' UTR CHECK PRIMER
orf19.454	1	SFL1	GCGCCTGCAGGTTCTAAGAATATTCGGAGCAAACATAACTCCAAATAAGAATAAG	GTGCCTGCAGGACAAATAGTATACAAGTAAATGAATAAATTTGACTGCTAG	AAACACTGCGGTTCCACTTG
orf19.921	2	HMS1	GCGCCTGCAGGTCCCATCAATTGCGTACCATATCCTTTCCCGTTTCCTGTC	GTGCCTGCAGGCTACTCTGAGCAATCTATTTCTTGGAACCTATAGTTATCC	ATTCAACCCTAGGAGACTCC
orf19.1069	3	RPN4	GCGCCTGCAGGGTACACATCATCATCAACATTACTCATTATTCCTTTTGAT	GTGCCTGCAGGCAAAGTATCGCGAAAATACTATGTACATGTATTAGGTATG	TGTTGCGTATATGCAGGAGC
orf19.1253	4	PHO4	GCGCCTGCAGGGAATACCAACCGAAGTCAAAGTTGAAAGAAACAAAATCTGC	GTGCCTGCAGGCCTACTGAATATGGTCGTGTATTTCATACTTTATAGATCG	CGAGATCATCCTCTGGATC
orf19.1499	5	CTF1	GCGCCTGCAGGAACGGATAATTATTTGAATTCAAATTCAGTCCGATATTAT	GTGCCTGCAGGGATAGTGGTAGTACTATTGGTGGTGGTCATGCCAATAGTC	CCATCCATTATCCGTCCATC
orf19.2647	7	ZCF14	GCGCCTGCAGGGAAGAAGTTGGATTTGATCCATTAAAAGAATTGGAAAGTA	GTGCCTGCAGGGACGAGAACTTTCATCGAGTGTGTTTTATACTCTCCTTGC	AAGCCGCTAGTGATCAACTG
orf19.2730	8	C4_02690W_A	GCGCCTGCAGGGGCATGGATGTGTGTTGATAGTGTATGGATGAGAAATGGC	GTGCCTGCAGGCCACCACGGAATCAAAGGCATCACGTACAGTTATCAATTC	CATTCACCACTCTGGACTTG
orf19.2748	9	ARG83	GCGCCTGCAGGCTCCATGAAAGCCACCCTTTTCTTGGTTTCTCTTCTACCT	GTGCCTGCAGGTTCCGAAATGGATAATTTGCCGACTAGATGGTTAGATGGG	CTGGCTGACCTTCAATATCC
orf19.3188	10	TAC1	GCGCCTGCAGGGACGCAGTACATATAATAAAGTGGGAAGAAAAGGCACCCA	GTGCCTGCAGGAGGGGTGAGTATTGCTGTTTCCCATTGATTATTCATCAAC	ATTGTCGAATAGCACCACCC
orf19.3190	11	HAL9	GCGCCTGCAGGCATGATTTACAAATTCTTAAACCTGAATTGGTCATTAGCC	GTGCCTGCAGGTCTAAAGATCCAGAAATTGTTCAAATTTTACAAGATCCAG	CCTCCTCAAGGCAATTTCAG
orf19.3305	12	ZCF17	GCGCCTGCAGGCCTTAGTTGTTGTTGTTGGTTATTAAAGTGAAGAACAGGC	GTGCCTGCAGGCCAATCACATAATCATTGGTATGAGGAATATATCTCTTCG	TGTTGGGCTTCACCAACAAC
orf19.3308	13	STB5	GCGCCTGCAGGCAGGCTTAACTAATGACTTGTCTCCGTGGTGATACCACAA	GTGCCTGCAGGATGATGCGTTGGTTTGGTTGATGCAGGGTGCAGGAGTGGC	GAAAAGTATTCGTCAGCGGG
orf19.3434	14	TRY5	GCGCCTGCAGGCCTAACCTCTTCAACTGTGTTTATTAGTTCATTTCATTGA	GTGCCTGCAGGGGTGGCTGCTGTCAGATTTGTATGACCATTAGTATTGCTC	TCACTCACTCACTCACTGAG
orf19.3753	15	SEF1	GCGCCTGCAGGCCTTCTGTGAAAAGGCAATTTCGGGTCTAGTAGTAAACAA	GTGCCTGCAGGCCAAAATGTGCTACTGGTCCAGGGTTCTCTTGTAAACTTG	CGACCTTGCATCATTACTGC
orf19.3809	16	BAS1	GCGCCTGCAGGGAGGTTGATTCACAACAAGCAAATCAGACAAGGTGAAGT	GTGCCTGCAGGCCAAACCATTCCTCAATGAAATAGCACCAGTCCACTAGTG	ATCAGACTTGGTCAGTCACG
orf19.3876	17	ZCF19	GCGCCTGCAGGGGTATATTCTCACCAATTTCAATTTTCAAGAATAATAGCA	GTGCCTGCAGGGACACTATTTCAATATCTGGTGGTTTGATCCCTTGGGTGC	TTCATGGGGCGCATTGATTG
orf19.3912	18	GLN3	GCGCCTGCAGGCATTGGAAGTCTGCGACAGACAATAATAAGATGTGGTACA	GTGCCTGCAGGGAGAGGGAGAGAATTTAAATCGAGATTTGTTTAAGACTGG	ACTTGTGACAACTCCTCTGG
orf19.3928	19	C5_04410C_A	GCGCCTGCAGGGCTGAACATAGCGGAAGTGAAACCCTACCTTGTATAGTTG	GTGCCTGCAGGAGTTCTTTCAAATTAACACTTTCATCTTAGATATGAGGCG	TGTGCTTCCTGGAATTGTCG
orf19.3969	20	SFL2	GCGCCTGCAGGTCAATTGGAAATTCCTCCTATAAACTTTTCCAGTTTTCCA	GTGCCTGCAGGCGCATACACAATACTCGATTGATTGATTGATTGAATGCTC	GGCCTTTCCCCAATTTTGTG
orf19.4000	21	GRF10	GCGCCTGCAGGCCACCTTAATACTAAATCTTTACACCAAGTATAGCAACCTG	GTGCCTGCAGGCGTATCATGACTTTGTGTAGATGGTATTGGAATATCTGAC	ACAGCTTGGTAACCATTCCG
orf19.4056	22	BRG1	GCGCCTGCAGGCCCGTTTAACATTTGCAGCTTTTGTACTACATTTGGATTC	GTGCCTGCAGGCGGTACGTGTGACAAGTATTATGAATCGGTTGCAAATCGC	TTGGGATTCTCTCCCATCTG
orf19.4145	23	ZCF20	GCGCCTGCAGGGGTAATAAGTCTAAGGGTATTTAAAAGTTAATTGGCTTGG	GTGCCTGCAGGTTCGGGATTCTAGAGTTGGCTTAACATTTCTGAATATCGG	GCAAAAACAGCTGAGCAATG
	24
orf19.4288	27	CTA7	GCGCCTGCAGGCTTGCATAAATACTGTATGAGTAATCATTATTGACCTTCTC	GTGCCTGCAGGTACGTGAAATCTAGACTAACTTACGAGTCCAAATTATGGG	ACGGCTGTGGTAATATCACC
orf19.4438	28	RME1	GCGCCTGCAGGCTTGTACATAAATACCCTATATTTCCCTTAATTATCTGTA	GTGCCTGCAGGACTTGACAAACGAATTGTCAACCATAGAAGTATGACAACC	ATCATCACCACTACCTCCTC
orf19.4450	29	ZCF23	GCGCCTGCAGGCCTAAACAAATTCATTAAATTCTTATTCAAGTTGTAATTC	GTGCCTGCAGGGGTACCAAAAGATACAATTGTGATTCTCTTCCAAAAACCC	TTTCACCCAAATCCCACGAC
orf19.4524	30	ZCF24	GCGCCTGCAGGCTTCCTGGTGAAGAAACATAGTTGCATCGTGGTAGATACA	GTGCCTGCAGGGAATCAAACGCTTGCACAAATCAACAGTCCACAATTGTCAC	GTATCGCTTCAAGTGAAGGC
orf19.4568	31	ZCF25	GCGCCTGCAGGCTTTATTGCGGAACCGGAATTGTGCAAGGTGGAGAAGATC	GTGCCTGCAGGAATACTATTCCTGAAGCAGCTACTGGGTCTAACTGTGGTG	TAGAAGTGAGGATAGTCCGG
orf19.4662	32	RLM1	GCGCCTGCAGGCACTCATCATAGTTTGTGTAAGACAGGTATAGCTACTCTC	GTGCCTGCAGGAGCCCTAAGTCACGCACATTGGTTGCAAATGAAACCAAAG	GCACTTATCATCCTTCGTGC
orf19.4670	33	CAS5	GCGCCTGCAGGGTTTCCAATTCACTTTTTGCTTGGATTTTCCCCCATTAGT	GTGCCTGCAGGGGTATAGTGGATTAACTCCTCAACAAAATGATCGATTGAT	ATTCATCACCACCCCATCAC
orf19.4722	34	RTG1	GCGCCTGCAGGGGAATACAACAAATTAAAACGCAGACTTGAACACGGGGTA	GTGCCTGCAGGGACTTTGCAATATGAACAAATGACTGATCATAATTGGCCC	TCACTGGCGATGTGAAAACC
orf19.4941	37	TYE7	GCGCCTGCAGGCTATCGTTGTTTGGATCTCATTGTAATTTGAAGATAAGTG	GTGCCTGCAGGGGGAATAGTAAACAATAATAAGCATCTCAATATCCATAAG	CTACGTGATTCCATTCCTCC
orf19.4972	38	C1_13440C_A	GCGCCTGCAGGGAGTGTGATTTAATTGATATTCATCTACAACATTGATACA	GTGCCTGCAGGGACAAACAAGCTTTTCAAAGTCTACAATCTGATCCATTGTG	ACACTTACACCACTCAGGAG
orf19.5001	39	CUP2	GCGCCTGCAGGATCCTCTGTATTAGCAGTAGACTCAAGAAGGGGGTGGCTG	GTGCCTGCAGGGGATAGCACTAGGTGAACTCAATCAAGGAGAATTTGATGA	TTGTTGGTGTTTCCACCACC
orf19.5026	40	C1_13880C_A	GCGCCTGCAGGTGATTCAACGACCGTACTTTATATTACATCGTCCCATAAG	GTGCCTGCAGGGTTAATGTTGTGGGTAATGGTAATTCATTGGTGGTCAACC	GGGAACTCGAGAAGAAGAAG
orf19.5097	41	CAT8	GCGCCTGCAGGGACACATGCATGCAACTATATTGTTTGACATGATCGCATT	GTGCCTGCAGGGAGTATTATCAATTCAATTTAGTCTAAAAAGTTATGGTCG	GCAAGCAGTGGAATAGATCG
orf19.5133	42	ZCF29	GCGCCTGCAGGCATCAATTGCATCATATTGAAGCTTTTAATACTGGATACC	GTGCCTGCAGGCATAGTTTACTTAATGTTCTGTCACATCTTTTGACTTTGG	TATCGCCACTTCACCAAGTG
orf19.5251	43	ZCF30	GCGCCTGCAGGGTTGCTTGCGCCAGCAACCGCATATTGTCTGTTTTTACCG	GTGCCTGCAGGGCTTCAAACGATACAGTTGTTCCCTTGCCATCTATACTGG	TAGCGTTGATGATAGCCGAG
orf19.5326	44	C2_10540W_A	GCGCCTGCAGGCCTGACTCGTCATGGAAGTATACTCAATTTCTTTTCGAAC	GTGCCTGCAGGGCTTGCATTGAATGCTGTTGCACCCAAATCATCGTCTCCC	CCAACTCTCTAAGGATCCTC
orf19.5338	45	GAL4	GCGCCTGCAGGGTTGCTTAACTTATTTTGGACCGAATCACCCGTGATCGAC	GTGCCTGCAGGCTAAAGGATGGGTATTTCTATGACGTACTGGGACAGGTAC	TTAGCCAATTCCGCATTCGC
orf19.5380	46	LYS144	GCGCCTGCAGGACAGTGTTATGAGCTATTGGGGAAGTTTAATACGGACACG	GTGCCTGCAGGAGTTGTTTCATCTGAAGTAGATTGAGTATCACTTGCTGCC	TCTACTCCTCATGGTAGAAG
orf19.5498	47	EFH1	GCGCCTGCAGGCAGAAGTTTACGTTCCTAATATTTGCAGTTACTACAATCT	GTGCCTGCAGGCATGATCGTCCTACATTATTTATTGAAATAATTCAAAGAC	CGAAAGAAAACGGAGATTCC
orf19.5548	48	LYS14	GCGCCTGCAGGCTCAATTGTATCATTTCAAGTATATATGATATTGATAAGG	GTGCCTGCAGGGATGGGATGTTTATAGAGATGCCACCATAAATATCAGACG	ATTGATGTATCGGGAGTCGG
orf19.5849	50	CWT1	GCGCCTGCAGGCGCCGACTTACTCACTTACTGCCCCGGGTAGTAAAATTGA	GTGCCTGCAGGTCCCAGAGTTGGTGACCCCAGCTGTGTTAGCATTGAGAAG	AGTTGAACTGGATCATGGCG
orf19.5855	51	MBP1	GCGCCTGCAGGCATACTAAGGGCAACCAGCAGCACCAGACAGTTCAAAGTT	GTGCCTGCAGGGACACAGTTATTACTGAAGGCGGTGGTAATTTATCTCAAG	AATTAGGGGCATGGTATGGG
orf19.5917	52	STP3	GCGCCTGCAGGTCCTCATTACTTGTATCCCCTCTCAAGAGAGATAAAATCC	GTGCCTGCAGGGACCCTTTTCTCTCGTATACTGAAAAACTTTTGCACTGTG	GCCAATTAAGCGCTGTTGTC
orf19.5924	53	ZCF31	GCGCCTGCAGGCAAACACCTAATTTTATACTTTAATGAATGTTGATGAATG	GTGCCTGCAGGTTTCGGCGAAAGTGTGAAATTTGCAAACCGGTGTCGGCCC	CAGGATATCTGAGGTTTCGG
orf19.5940	54	ZCF32	GCGCCTGCAGGGCCAATATAAGTTTCTGATTTATGCTATCGAATCACATAC	GTGCCTGCAGGGTGGTTTTTGTGTTTCTACTCCCAGCTGTGGTGTTACTGG	CAAGACGGGTTTAAGAAGCC
orf19.5975	55	TRY4	GCGCCTGCAGGGACCATAAAATTATTTTTAACAACTATTACCGAAGTACTG	GTGCCTGCAGGCTCTTATTTCTGCTTCACCGATTAATAAACCAATTAAGAG	ATGGTAGTTGGCTAGAGGAG
orf19.5992	56	WOR2	GCGCCTGCAGGCAACATTCATACATGTTGAGGATACAAAGAGACATAGATT	GTGCCTGCAGGACCTGACTTGCAAATCATTTAAAAAGACAACAACAACAAC	CTATGATCTCTCGATTTCCG
orf19.6102	58	RCA1	GCGCCTGCAGGCTTTGGGTCGATATTGTCTAGCAATAGTGTCTTGCCGATG	GTGCCTGCAGGCCTCAGACTTGTTTGCCCACCGTATTGCTGAGGTCGTCCC	AGGTTGTAGTGTGAGTAGGC
orf19.6124	59	ACE2	GCGCCTGCAGGGAATGATCAAGAGTGGCTGTGTTTCACGGTCATACTCGAG	GTGCCTGCAGGGAAGACGAGAAAGATTGTGCTGATGCTGAAACTGGTGTTG	GTGGTAGTGCAGAAATGCAC
orf19.6182	60	ZCF34	GCGCCTGCAGGGGTGGAGGAATCCCCAAACACATACACACATGTCCTACAA	GTGCCTGCAGGCAGATTTGCCGAACCAGGTGAGTATTATGGCGGCGTCGTC	TCTAGAAGCCTCATCAAGGC
orf19.6514	61	CUP9	GCGCCTGCAGGTCTTTGACAATACTTTAATATAAGACAATATGCATGCGAA	GTGCCTGCAGGGCATTACGCAACTTTGCTCGAATAGGACGCAATTCAAGTG	TAGGCAGCTACACAAAGCTG
orf19.6824	62	TRY6	GCGCCTGCAGGCAAGTATAGTTAGTTTGTGTAATTTATCTTGAGAAATTAG	GTGCCTGCAGGGATTATGACGAAATGGCGGCATGGCCAAGTGTAGTTGATG	CGGGAAACTTCACTCACTTC
orf19.6874	63	C2_05640W_A	GCGCCTGCAGGCTCACGAAATATCTTCTAAATCATTCACACACCACATACC	GTGCCTGCAGGGCCAAACTGATAAATAGGTATTTCTTAAGTTCTATAGTTG	GTACAATTCCTGAAGGGAGC
orf19.7317	66	UGA33	GCGCCTGCAGGCTGCAAGAATCGCAGGGCCGTGTATAAGGTGCTCTTTTAC	GTGCCTGCAGGCAATGTGGTCGTCATCGGCAGTTTTGAATGTTGTTTTCGG	CTTCTCGAGTTCTATCACGG
orf19.7319	67	SUC1	GCGCCTGCAGGCTTGGGGATTGTGAGGACATGAATACTTCTGTTACCAATA	GTGCCTGCAGGGCCCAAGTGTTGACCGATGAAACTATAAAGGAAACCATTG	TCAGAACATGACACCAGTGG
orf19.7359	68	CRZ1	GCGCCTGCAGGCCCAATATCTATTTATCAACCTATACAAACTAGTTAATCA	GTGCCTGCAGGTGATCATGCTCATTATCTAATGACATGGTTAATAGTTGAC	TGTGTGTGTGTGTGTGACAG
orf19.7372	69	MRR1	GCGCCTGCAGGCCTGTCGGATAATGAACTAATAAGGAAACTTTGCGGGAGG	GTGCCTGCAGGTTGGATGACCTTGACTTATCCCAATACGGCTTATCTTATG	ACGCTGACAATAATGAGGCG
orf19.7374	70	CTA4	GCGCCTGCAGGCCTATTCAATATGATTGGATTGCTTACAAACATATTATGG	GTGCCTGCAGGTCCGATGCTGATGTGATTTCGACCGACGACAATATAGCAC	AGCCATCTGACTCATGCATC
orf19.7518	71	ZCF8	GCGCCTGCAGGGCGAACAGTGAATCTCTAAATCACATTCATTGGCAAACTG	GTGCCTGCAGGCAGTTGGATTTACAGCAGGAGCCACACACGGATCTACAAC	TAGTGTCAGGTCTACCTTCC
orf19.7570	72	UGA3	GCGCCTGCAGGCAAGGCGCAACTGTTCATATTCTATCCCGTCAAGAATAGA	GTGCCTGCAGGAGCTGCACCTTTAAATGGAGCAAATGATACTAATTCCACC	AAGTCGTGCACCTTTAGTGG
orf19.7583	73	ZCF39	GCGCCTGCAGGGAATGAATGATCTTATGGACTTTAGCTAGACTAACTATGA	GTGCCTGCAGGGGAGCACTAAATACTGCTATTGAGTCTTCAGATGGAGAAG	GTGGCAAATACATCACGAGC
orf19.166	74	ASG1	GCGCCTGCAGGCATGTAGACAACCCTACTATAATTACACTGACAACTCAAC	GTGCCTGCAGGATGTTGGGGATTATCATTCCTGAAGGTCCCAATAATCGTC	GATCTTAAACCATCGCAGGG
orf19.217	75	C2_08890W_A	GCGCCTGCAGGCTCCCTACTTCTCCTAAAAAGTATAACCCTATCCTCTATT	GTGCCTGCAGGGACGTAAATATATTAAATGAAGTTTAACTCTAGGAATGGG	ATTTTTGAAGCAGGGTGGGC
orf19.255	76	ZCF1	GCGCCTGCAGGCTGAGGAAAAGGGTTTGAATGTTTAAATACTTTATCCGAA	GTGCCTGCAGGGACCACATTCTTGAAGTAGTAATATACTTAGTTGACAACC	ATCCTGGCAAATGTCCTCAC
orf19.391	77	UPC2	GCGCCTGCAGGCCATTAGGAACGAGCTATACGACTTTACAACACAAACATT	GTGCCTGCAGGCCTCTAGTATCACTCTTGCTAAGATATCTATCACTCTCAG	ATCAGGAGGTGTTCGATCTG
orf19.431	78	ZCF2	GCGCCTGCAGGCCCAGATGCAGAGTGTGAGGAGTAGTTATAATTATCATCG	GTGCCTGCAGGCAGTTTCGTCCTCAAACTCTTCGTCTTCATCGGAGTCAGC	AGTTATCTCCCGACACTACG
orf19.517	79	HAP31	GCGCCTGCAGGCAAGTGGCTGACACCTTTAACTGACAGATTCGCATCATTG	GTGCCTGCAGGTTTCCTACGAAGAAATGCGACAAACTCAATTGTTTATCTG	CTCTTTGCACGGACAATCTG
orf19.681	80	HAP43	GCGCCTGCAGGCACTTCTAACCAATCACTGAGAAGAATTTATAACAATAAG	GTGCCTGCAGGGGTGCAGGTAATACTATTGCTGGTGATGCAGATGACGCGG	CAAAAGCAGTTCATTGGCCC
orf19.837.1	81	INO4	GCGCCTGCAGGCAAGTGTTCCTTCTCCCCACAGAATAAATAATTGGTACTA	GTGCCTGCAGGCTAGTGATTCAGAAGATGAATCGGATGATGATTCGGTTTC	TTCAGAACTTGGAGTGTCTC
orf19.909	82	STP4	GCGCCTGCAGGGGAGGTGGAGACATTTGTTGTAGCATGCGACATTCATTAC	GTGCCTGCAGGGAAGGAAGGAAGGAATGGGACGAGATCGGCACGAAGTTCG	AAGGGTAGTGTCCAAACGAC
orf19.971	83	SKN7	GCGCCTGCAGGGGCAGAAACAAGAAATGAAACTGTAACTCATCTATTAAAG	GTGCCTGCAGGCGAAAAAGATAATGAGATACTCAAAGACTTTACAATCGAG	AAGATCAGCGCTTGCTAGAG
orf19.1035	85	WAR1	GCGCCTGCAGGGATCTTGAAAATATCTATCGATATCTGAATACTTGACTTC	GTGCCTGCAGGGTTGATTTAAGGATCGCGTTAGTATGTTTGGTGGTGTGTG	AATGCCCTCATCATCCCTTG
orf19.1168	86	ZCF3	GCGCCTGCAGGGCCAAACTAAAGAAGAAGCAACTGTTCCACGACGATGAGG	GTGCCTGCAGGGCAGAAACTTTATCCAAGATGAATTGAATACTTCTGTGAC	TAGGTGAGCGTCCAATTCTG
orf19.1228	87	HAP2	GCGCCTGCAGGGGTATGAACTTCATAGTTAAAGCCAAATTTTATAATACAG	GTGCCTGCAGGAAGAATCAATCGATCAATCAATCAATCAATCAATTCAAGC	CTTAGTTAGGTAGGTGTGGC
orf19.1274	88	C4_05870C_A	GCGCCTGCAGGGTAGCAGGTCGTGTGAAATTGGTTATCGGTTATTATAGCG	GTGCCTGCAGGGTGGCATAGCTAATTCTGTTTCAACTTCAGACTCGATAAC	TGCAGTAATCTGACCTCCTG
orf19.1543	90	OPI1	GCGCCTGCAGGCAAGATGTATCATTTCATTATCAACATTTTGTAAATTCCT	GTGCCTGCAGGGTATGTAAAACCTACTTAGGAATAGACGGCAAGGGCGTCC	ATTCTGACACCACCAACTCG
orf19.1685	91	ZCF7	GCGCCTGCAGGGGCACGCCAAAATTACAGCAATTCATAGATATTTGATTGC	GTGCCTGCAGGCATAACAAGATAGTATCGCTCACAACTGTATAGCAACTCG	ATGCTGCGGCTGTTGATATG
orf19.1926	92	SEF2	GCGCCTGCAGGCGGTTTTGTTTGTTCAATGGGTTGACTGTCCAATTAAAAC	GTGCCTGCAGGGTAATGATTTTAACATGGTACCTTATGATCCAATAATTGC	CACGAGTTTTCATTGGGTGC
orf19.1973	93	HAP5	GCGCCTGCAGGGCCGTAGGTGAAGAAGGAATTGAGTTGGAAATACCGACTG	GTGCCTGCAGGCAAATCACTCAATGTAAACATTAAAAGTATAAATTGAGCC	AGCTTAACCGTACTGCAGGG
	94
orf19.2119	95	NDT80	GCGCCTGCAGGGCTCAGCAACAACAGTCCCAGCTTCCTCATTTCGCTATGC	GTGCCTGCAGGGGTACGTCGCCAGTACTTGACGAGTCACTATTAGATTGGG	CGCTTTCCCCGTTTTTATATC
orf19.2356	96	CRZ2	GCGCCTGCAGGCTACATCGCTTCATATCACATCAATCTACTTTCTCAAACA	GTGCCTGCAGGCTAACTTTTTCGGCATTTCACTAAACTAAACAATCAACGG	AGATGCACACACACAAACGC
orf19.2476	97	C1_05750C_A	GCGCCTGCAGGGATTCTTCAATTGAGTAATCTTTGTTGGGTATTTTGTTTC	GTGCCTGCAGGTGAGCTCCTGCTTTTGAAGTTTCTTCATAGGATCACTTTG	TCGGTGTCATGCAAGAATGG
orf19.2745	98	UME7	GCGCCTGCAGGGGTAACTGTGTAGTGAGAAATGTAACAAAGAGATTGAGAA	GTGCCTGCAGGCCACCACCACAGCCCATCCATCATCAACAACGACAACAAC	GAGGTTGAGGTGTATCCTTC
orf19.2753	99	ZCF15	GCGCCTGCAGGCTACAACCCAGTCATTTCCAAGTTACAACTTATTCGTTTT	GTGCCTGCAGGACAGACAATGGTACTAAACAAAATCAGCATCATTCACAAG	AATTTCTGGTCCCTCGGATC
orf19.2808	100	ZCF16	GCGCCTGCAGGCTACAATTTTCTCCCCTTCTTCTATACGTTTGTTCTTTAC	GTGCCTGCAGGGAAATGAAAGCGAACCGTGATAGCCACTACACTACATCGG	ACAATCCCGAAAATCTGGGG
orf19.2842	101	GCF3	GCGCCTGCAGGTTAAGTATCTCAGGTATTCTTTTTTTCCCTTTTAGAGGCC	GTGCCTGCAGGCAAGATTATCGGAATCCATTGCTCCGACTCTCACTGTGTG	AGTTGAGTACACGCCCATAC
orf19.2961	102	C1_02720W_A	GCGCCTGCAGGCAATGGGATTACCTAAGAATTTGAGAGTATTGGGTTGGGG	GTGCCTGCAGGGCTACTAATCTGTTAGCATGAATATCTCATGGGCTTGTAT	TTTTCGCTTACCACAAGGGG
orf19.3127	104	CZF1	GCGCCTGCAGGCCTGTCATATTCATATTTGAAAGTTTTAATTTGGCCACTT	GTGCCTGCAGGGTGAAAGGGGGATATTTGGAATCTGGTAAGTTTTTGCAGC	AGTAGTCATTTTCCCGCAAC
orf19.3625	105	C2_08540C_A	GCGCCTGCAGGTCTCTAATTGTTAATTGGTTATTTTGGTGGCGCTTACAAG	GTGCCTGCAGGGGCTTTATCTAAGGTTTCCCATTGTTGATGTTGTTGTTGA	AATGGGTCCTACAGTTGGTG
orf19.3794	106	CSR1	GCGCCTGCAGGGAGGAGAAAACGTATTCCTCAGGTAGTATTTATTAAACGC	GTGCCTGCAGGTGCTACTTCTTGTTCTCCCACACCGCAATCATATGCATAC	ACCACCAAGGTCATTGCAAC
orf19.4318	107	MIG1	GCGCCTGCAGGGTGCATCACCCACACCCACACCCAACGCATCCACACACAC	GTGCCTGCAGGATATCCGGGGTCTATACTCTGTTCCTCTGACAATTATCTC	AAAGCCCACACCAATCAACC
orf19.4752	109	MSN4	GCGCCTGCAGGCTATCCCAATCTACTATTATTCATTGGATTTTCACCTTTC	GTGCCTGCAGGCCTCAGTCATTGAAGAGGTTAGTATTCTCATAGTGACACT	TCCGTATATACCACCACCAC
orf19.4998	110	ROB1	GCGCCTGCAGGTAGGAGGTGAATTAGTAGTCAGTTCTAGAGAACAAGGTGC	GTGCCTGCAGGCACTCTAACACGGATAAATACACCCTTTAGTCGGTGGTGG	CGGCAATATGTGCTGGTTTTA
orf19.5249	111	C1_12150C_A	GCGCCTGCAGGATTCGTTCCTTAATAAAGATAACACAAATGTCAGATTTCC	GTGCCTGCAGGGTAAAGAAGTTGTCTCAAATGTCTCGGCTATCATCAACGC	GAACCAATGTTGTCTCACAG
orf19.5343	112	ASH1	GCGCCTGCAGGCTGGATCAATCAAAATGCTTGCAATAACATGAAGTTTCAT	GTGCCTGCAGGCAGCAGCACTCTTAACCAAGTGTATAGTGTGTCCGTTTTG	TACGTGCTGGTCATTACAGC
orf19.5558	113	RBF1	GCGCCTGCAGGCCATGGTGAATTTGTTTTGTTCATCTCACACAATTCTCAG	GTGCCTGCAGGATGGGAATGATAAACCATTAGATCTAGTAAAGTACAAGAC	GTTAACATCGGGTGAGCAAG
orf19.5729	114	FGR17	GCGCCTGCAGGCTAAAATGTTCTTAGGTTTTGTTACTCTCTTTAGTGTAGC	GTGCCTGCAGGCTGATTCTTCATGAAGTTATTCTTGTTGGTGATGATATTG	TCGAATTGTGGACACCTCTC
orf19.5908	115	TEC1	GCGCCTGCAGGATAAGTACATGGATATATCCCCGTGATTTCTTCCAATTTG	GTGCCTGCAGGCATCGCCAGCATCTTCAATATTGAAGATACCTCTTTATAC	TAGACAGGGACCTTGACTTC
orf19.5910	116	C3_04540C_A	GCGCCTGCAGGGCTACATTAAATGGAGCAATATGCCCATCACCCGAATGTG	GTGCCTGCAGGCAACAATAAAGCCCTTAAACCTTCTATTTTCATTCATCCC	CTGCTGCCTCTTAAGAGATC
orf19.6109	117	TUP1	GCGCCTGCAGGGTGATACCCAGCGTAAAAGTAAGATCTTGGGCAGTGACAG	GTGCCTGCAGGCTTGGGGGTGTCGGGGGATTGTTCGATAGAGGCACGTAAC	CTTGAGTCAGTCGACTCTAC
orf19.6121	118	MNL1	GCGCCTGCAGGCCAGGTCTTCCGTTGGACTTGCACATATTCTTGACAACTC	GTGCCTGCAGGCAACAATTGCTTAAAACAGATACAGTGGTTGAGAGGATAG	ACGGCAACTAGTAGTGACTG
orf19.6680	119	FGR27	GCGCCTGCAGGGATGCATTATGGTTTTGATCGTCCATTCCAACACTTTCTA	GTGCCTGCAGGCCAATGCAAATAAAGAATGCAAGCTTATGTCTAAAGTACC	CTAACCCTCTTAGAACGTTC
orf19.6781	120	ZFU2	GCGCCTGCAGGGGCGGGGACTATGTGTGCCTACATTCCTACATTGAAGATC	GTGCCTGCAGGCAACTATTAAGCCATGATATTGAAAGATATAGACTTAAGG	AGAAGGCAAATCTCTTTCTG
orf19.6798	121	SSN6	GCGCCTGCAGGGTCACAGAGTTGGTTTACTTAATTCATTCAATCCGTTCCC	GTGCCTGCAGGGTGATGAATCATTTACAATGCATAGACTTGTTGAATTGGG	GACAAAGAGAGAGCGAGAAG
orf19.6817	122	FCR1	GCGCCTGCAGGCGAACTCGCCTGGCCCAAACATTCTTCTGGGTATTGTTGC	GTGCCTGCAGGTAACCAGTCATAATAATAACTAACAAGAGGTTTGTATACC	ACCGTAGTAGTTATACCGAC
orf19.6888	123	C2_05770W_A	GCGCCTGCAGGGCTTCCGCGGAACACTGAGAAAAATTCATTTTATACAATG	GTGCCTGCAGGCTGAACTTATTAGATAATACAGTTTTAAGTTGGTGTTGCG	TGGTGTCATCTTGATCCAGG
orf19.6985	124	TEA1	GCGCCTGCAGGGTTAGATTATTTGTTGATTGTAGTAGGAATTGCCACAGTG	GTGCCTGCAGGCTAGTTGGTTATGGCATATGCTTAACACGCATAACGTCCC	TCAACATGGTAGTACTGACG
orf19.7150	125	NRG1	GCGCCTGCAGGCCCCTCCTTGCTTTCATCTTGTTTGTCACAGACGTTACAC	GTGCCTGCAGGGAGAAGATCTATGGCAATGCAAGAAAATGCAAGATCATCG	GCTAGCAATGAACCAAACGG
orf19.7247	126	RIM101	GCGCCTGCAGGCAGCCCCTCGTGTATACTGACAAATTTAGCATTTAGTAGG	GTGCCTGCAGGACTGTGGAATTGACGCAGTTAGAATGGTTACACCCCAAGG	GGCTCTCCGTATAGACAAAC
orf19.7436	128	AAF1	GCGCCTGCAGGTTAGCAAGTTTATCTTAATTACAACCAATTGGTCAATCAG	GTGCCTGCAGGGAAATTACCGCTATCACTAAACTAGCCCGTGACTCACCCC	AACCAGGTAATCACCTCGAG
orf19.3193	129	FCR3	GCGCCTGCAGGGAATTCTTTATTAAATAATTTAAACCTCCCTCCCTCCCCC	GTGCCTGCAGGAAGGCCATAGAGAGTTATTAATTAGACCTTAAGATCTGTC	GTGGAACAGGAAGAAATGGC
orf19.4766	130	ARG81	GCGCCTGCAGGGCCGGGATCAAAGTGTCTTATAGAAGTTCATCTACTCATT	GTGCCTGCAGGCTTTGCGCGCGCATTCTCATTCTCTCTTTCTCTTTCACGG	ATTTTCACTGACGTCTCCGC
orf19.7371	131	ZCF35	GCGCCTGCAGGGAATGACAGTTTGTGATCTCCACTTTGACTCTAACTCCGC	GTGCCTGCAGGAGGACTTTTAGGTGTTTCTATAGGGGTGGTGGCAATTGAC	TATTCGCTAAACAGAAGCGC
orf19.7381	132	AHR1	GCGCCTGCAGGCACTGTCTAACAAACCAACCCCCTACCTACTACTTCCTGT	GTGCCTGCAGGGCAAAACTTGCCATAATCTTCTATTATTGTCCTATTGTTG	ATTTTGTTCCTGTCACCCCC
orf19.3187	133	ZNC1	GCGCCTGCAGGGACATACCTTCATGATTTGATGGTTGACTCCAATAAGTCC	GTGCCTGCAGGGCCTTCGCCACTATTTCCATTGTATTCTTCGCTTTTGGGG	ATCAACCCAGTCTGGTATGC
orf19.4545	134	SWI4	GCGCCTGCAGGATGATACGCGTATCAATTTGGCAATGGTAGCGCACGCGTC	GTGCCTGCAGGGGTGGGAGGGAATAATGGGACTTCTTGGTTAATAATACGA	TATTGACTGCGGTTTTCGCC
orf19.4573	135	ZCF26	GCGCCTGCAGGATGGTCTCTATACATAGCTCCAGTCCAATACAAGAATACG	GTGCCTGCAGGCAGGTTTAATGGTTGCAATTTTATCGTCAGTTGAACTGGG	ATGATGCTCCTGAATGGTGG
orf19.723	137	BCR1	GCGCCTGCAGGCAACCACAACAAATCAACCAACCAACCAACTACCATTTAC	GTGCCTGCAGGCTTGTATTCACTTGTCTTAAGGAAAAGGGCCTTATTACAC	AAAGAAAAGAGAGCAGGGTC
orf19.1187	138	CPH2	GCGCCTGCAGGCAACCTCATATCTTAGTTGAATAGTTATAATCAACAGAAG	GTGCCTGCAGGGCAACTTGGAATAAAACTAGTGTACCAGAAATGTCGTAGC	AAGAATACCCACGGTTCTGC
orf19.1275	139	GAT1	GCGCCTGCAGGCAATAACGACCCTCCCAATCAGCATTCAAGTTCAAGTCTC	GTGCCTGCAGGTGACAGAGGAGTTGATGATTGGGTTGGATCTGACATTTTG	AAAAATGTCACCGAGGCTGC
orf19.2612	143	CR_02120C_A	GCGCCTGCAGGGATTTCATCATCATCCCCCGTTTTCTACGTTGATTATATG	GTGCCTGCAGGCAGCCACAGGACCAAGATACTCAGCAATCGCAACCTTCTG	AAGTCAAGGACAACCGAAGC
orf19.3736	145	KAR4	GCGCCTGCAGGCACATACCACTTCCACATATTCTGCAATATGAATTTTAAG	GTGCCTGCAGGGTAATTATAACTTTAAAGCGCTTTATAAAATATGCATCGG	TTGCTCCTCGATCCGTTTTG
orf19.4869	147	SFU1	GCGCCTGCAGGCGTTGGAGTGGCCAATTTCGCTTTAGTTCACATCCAGTTG	GTGCCTGCAGGGATGAATCATTTGCAGCTGGTTCAACTGGACTTGACTCAG	CTTATCGTAGGCTTTGTCCC
orf19.2054	152	FGR15	GCGCCTGCAGGCTACTTGAATGCTAACATATTGATTCCATGAGTGGGTTTC	GTGCCTGCAGGGATGTATCAAATTGCCAAACAAACATCTGAATACAATAAG	CATATCTCGAGGGCTAACTG
orf19.3252	155	DAL81	GCGCCTGCAGGGGGGGTTATTATTCTTCATTTCGTTTATTTGAAAGGGTAT	GTGCCTGCAGGGTTCATAAATTTACTAGATTTTTAACTAGTAGAGCAGAAA	TTTTGTTCACCGGTACACGC
orf19.610	156	EFG1	GCGCCTGCAGGGCAAACAAACGACCAAATTATACTAAATTTAAGAAGCCAG	GTGCCTGCAGGGCCATCGAGTAAAATATACTTGTTCGAATATTTTAGATAC	ATTGCACTAACCCGAACACC
orf19.2743	160	C4_02570C_A	GCGCCTGCAGGGCTGGTCGGGAAGTTCTTTGTGTTGGCATGGATGTGTGTG	GTGCCTGCAGGGATTAAGTCTTTTAGATTTGGCTACTCAGTTGTCTTCCCC	AAGATCGACGCATTCACCAC
orf19.4961	162	STP2	GCGCCTGCAGGCTAAGGAAAGAGGAGGAGAGAGATTGAATCCACGGACACG	GTGCCTGCAGGCTTATTGACACTGACACAATTGATGATATATTTGAAAGCA	AATATGCACGCAAGTCACGC
orf19.3865	163	RFX1	GCGCCTGCAGGTGGGTGTTTTTTGAAATTACCTAGACATCTATTTTCAACC	GTGCCTGCAGGCGTCAAATGCATAGAAATATTGTAATGCAGTTTCCATTGT	CAATCAAGAGGGCGAACTTG
orf19.3986	165	PPR1	GCGCCTGCAGGCATCTCTGTATGTCACTTGACTGACCTTGGTAGTCATTGC	GTGCCTGCAGGCTTGTCTTTCTAATTCAGATGACTTGACCCGGTCAAATTG	GACTGGGCTTTAATGTTCTC
