# Supplementary material for: Systematic Complex Haploinsufficiency-Based Genetic Analysis of Candida albicans Transcription Factors: Tools and Applications to Virulence-Associated Phenotypes
Source: G3 (Bethesda). 2018 Feb 22;8(4):1299–314. doi: 10.1534/g3.117.300515 (PMC5873919; doi:10.1534/g3.117.300515)
Supplement: Supplementary file 2 [file 1299TableS2.xlsx]

## Sheet: Sheet1
		Table S2. Raw data for in vitro competion in yeast peptone dextrose media
Gene	Average Log2 (R/I)	Standard Deviation	Student's t test
			corrected with Benjamin-Hochberg
ACE2	0.489438	0.0277198	0.432403
AHR1	1.13554	0.372138	0.943304
ARG83	1.24677	0.285913	0.95863
ASG1	0.849832	0.0256693	0.698732
ASH1	2.02653	1.72947	0.363179
BAS1	1.49277	0.103114	0.74603
BCR1	0.522642	0.233514	0.454229
BRG1	0.601395	0.248134	0.508327
C1_02720W_A	1.98347	1.8816	0.389045
C1_05750C_A	1.34635	0.00969882	0.871304
C1_12150C_A	0.873393	0.144629	0.718116
OFI1	1.3138	0.11915	0.899733
C1_13880C_A	0.613567	0.118067	0.516952
C2_05640W_A	1.04048	0.0210878	0.860089
C2_08890W_A	1.4453	0.146441	0.786083
C2_10540W_A	0.777517	0.0574712	0.640535
C3_04540C_A	1.33068	0.587662	0.885033
C4_02570C_A	1.48258	0.113259	0.754571
C4_02690W_A	2.75068	0.282647	0.0874705
C4_05870C_A	1.04034	0.557765	0.860033
C5_04410C_A	1.17068	0.366614	0.974259
CAT8	1.65737	0.39652	0.613074
CPH2	0.954723	0.314879	0.786361
CRZ1	1.13069	0.121632	0.939027
CRZ2	1.58872	0.196729	0.667249
CSR1	1.14411	0.959657	0.950901
CTA4	0.851329	0.313283	0.699999
CTA7	0.976264	0.233645	0.804721
CUP2	1.35306	0.244292	0.865479
CUP9	1.57989	0.372185	0.674411
CZF1	1.08319	0.211154	0.897341
EFH1	0.9186	0.268326	0.755814
FCR1	0.784045	0.0263796	0.645703
FCR3	0.98158	0.034613	0.809258
FGR15	0.158864	0.0384072	0.250377
FGR17	1.49436	0.138885	0.744696
FGR27	0.970586	0.014729	0.799852
GAL4	0.74529	0.0206786	0.615271
GAT1	1.14542	0.113168	0.951989
GCF3	0.983665	0.0990544	0.811047
GLN3	0.980951	0.608081	0.808821
GRF10	1.11831	0.270825	0.928141
HAL9	1.24167	0.112543	0.963125
HAP2	2.19081	0.733613	0.27419
HAP31	1.45659	0.115419	0.776503
HAP43	1.15324	0.19962	0.958883
HMS1	1.67348	1.05867	0.601155
LYS14	0.847492	0.312342	0.69686
LYS144	0.847277	0.771157	0.696895
MBP1	0.972351	0.0728203	0.801361
MIG1	0.85151	0.359734	0.70016
MNL1	0.649692	0.180466	0.543094
MRR1	1.11948	0.348688	0.929179
MSN4	1.32575	1.26067	0.889538
OPI1	0.534502	0.0670786	0.462127
PPR1	1.02997	0.133933	0.850977
RBF1	0.67445	0.0524926	0.561361
RCA1	0.749555	0.0245822	0.618589
RFX1	0.977661	0.0412423	0.805902
RIM101	1.07355	0.0877437	0.88891
RME1	0.51446	0.275383	0.448817
RPN4	0.915989	0.0338419	0.753597
RTG1	1.55346	0.76516	0.696065
SEF1	0.612255	0.0646132	0.51601
SFL1	0.58235	0.3942	0.495001
SFL2	0.0128694	0.00525097	0.190189
SKN7	1.66327	0.191116	0.60844
SSN6	0.678374	0.380976	0.564368
STB5	1.55693	0.824525	0.693275
STP3	1.34331	0.183443	0.873962
STP4	1.57994	0.00544669	0.674306
SUC1	0.389389	0.255783	0.370591
SW14	0.624132	0.162538	0.524533
TAC1	0.973049	0.121744	0.80196
TEA1	0.929744	0.0747835	0.765175
TEC1	1.28202	0.961835	0.927704
TRY4	1.03637	0.165573	0.856531
TRY5	0.757023	0.488754	0.624539
TRY6	0.876527	0.459691	0.720782
TYE7	0.642745	0.440389	0.538115
UGA3	1.29667	0.0506816	0.914745
UGA33	12.9049	0.370073	1.3262e-28
UPC2	1.79205	0.0973406	0.512751
WAR1	1.28548	0.537162	0.924597
WOR2	1.23751	0.0284869	0.966791
ZCF1	0.96795	0.0804248	0.797602
ZCF14	2.13293	1.12558	0.303637
ZCF16	1.42712	0.0660069	0.801577
ZCF17	0.280687	0.396912	0.310087
ZCF19	0.918682	0.169885	0.755868
ZCF2	1.19543	0.00912203	0.996087
ZCF20	0.249907	0.137944	0.294106
ZCF24	1.37632	0.773309	0.84542
ZCF25	0.686501	0.0140946	0.570366
ZCF26	1.04674	0.380346	0.865563
ZCF29	1.28174	0.582959	0.927891
ZCF3	1.23189	0.325669	0.971754
ZCF30	1.05426	0.143671	0.872086
ZCF31	1.10685	0.26063	0.918082
ZCF32	1.29629	0.172108	0.915075
ZCF34	0.965685	0.265346	0.795689
ZCF35	1.45474	1.22921	0.778543
ZCF39	1.1485	0.0530902	0.954699
ZCF7	1.0483	0.603629	0.866965
ZFU2	0.570379	0.0614937	0.486588
	Bold indicates statistically differen strain from pool.
