# Supplementary material for: Systematic Complex Haploinsufficiency-Based Genetic Analysis of Candida albicans Transcription Factors: Tools and Applications to Virulence-Associated Phenotypes
Source: G3 (Bethesda). 2018 Feb 22;8(4):1299–314. doi: 10.1534/g3.117.300515 (PMC5873919; doi:10.1534/g3.117.300515)
Supplement: Supplementary file 3 [file 1299TableS3.xlsx]

## Sheet: Pooled data
										Table S3. Raw Data for In vivo competetions
	Pool1									Pool2									Pool3
	24 hr				48 hr					24 hr				48 hr					24 hr				48 hr
Gene	Average log2 (R/I)	SD	ttest		Average log2 (R/I)	SD	ttest		Gene	Average log2 (R/I)	SD	ttest		Average log2 (R/I)	SD	ttest		Gene	Average log2 (R/I)	SD	ttest		Average log2 (R/I)	SD	ttest
CSR1	-0.21384	0.217451	0.867379		0.333735	0.762384	0.813376		ASG1	0.0570254	0.514682	0.898065		1.07533	2.23973	0.351359		SFL1	-2.08417	0.462046	0.000122808		-2.69589	0.0093798	0.019887
HMS1	-0.148478	0.457821	0.777229		0.460905	1.78483	0.704046		RFX1	-0.935627	3.21172	0.0539113		-4.13217	4.76259	0.000307649		C2_08890W_A	0.0938918	0.278357	0.505294		-0.304707	0.0144623	0.88595
ZCF1	0.250964	0.285944	0.321059		-1.17833	1.95382	0.135575		ZCF1	0.594246	0.103726	0.349408		1.48233	0.931017	0.168031		ZCF1	-0.392312	0.209325	0.722813		0.258682	0.4249	0.463717
RPN4	-0.731091	0.452632	0.452041		0.587026	1.97829	0.600847		UPC2	-0.179913	0.374004	0.55033		0.513544	0.2323	0.733807		SFL2	-4.76826	1.80337	1.04104e-17		-6.94131	1.52176	1.18707e-09
ZCF2	-0.773035	0.337269	0.408268		-0.655377	0.328742	0.362782		ZCF2	-0.230944	0.755585	0.486621		0.308158	0.146659	0.905863		ZCF2	-0.493188	0.202376	0.571063		-0.566149	0.0949088	0.895996
TYE7	-0.627285	0.426874	0.570011		0.406842	1.47315	0.749757		C1_13440C_A	0.293138	0.579825	0.734732		-0.59225	0.509638	0.393753		C1_13440C_A	-0.282637	0.205703	0.901046		-0.116599	0.504098	0.733613
MIG1	0.0135491	0.282328	0.567804		1.49047	1.52958	0.118906		GAT1	-0.281145	0.583113	0.425996		-0.21207	0.472818	0.657481		HAP31	-0.137648	0.322987	0.857022		-0.478517	0.191829	0.969028
HAP43	-0.193942	0.620345	0.840044		0.39014	1.0925	0.763603		CUP2	0.436963	0.420248	0.532759		-0.0849461	0.242605	0.759314		CUP2	0.421073	0.382444	0.176945		-0.358522	0.37137	0.9307
MSN4	0.520788	0.750674	0.143621		0.229159	0.246653	0.90834		C1_13880C_A	0.107932	0.16162	0.978115		0.200101	1.31831	0.998801		ZCF14	0.811036	0.235352	0.0306259		0.784687	0.105412	0.200563
C4_02690W_A	-0.489204	0.431017	0.746866		0.831826	2.19378	0.423505		CAT8	-0.266517	1.13215	0.446467		1.04023	1.28658	0.366265		STP4	0.677712	0.222218	0.0593358		0.581336	0.534119	0.285409
ZCF29	0.0194246	0.315576	0.560816		-0.293833	0.265568	0.622905		C4_02570C_A	0.035501	0.754192	0.864802		-0.0286266	0.739476	0.806293		SKN7	-0.0555485	0.18668	0.724303		0.430044	0.150554	0.361887
ZCF30	0.00896659	0.240419	0.573264		1.2615	0.678132	0.191089		ZCF30	0.265968	0.277181	0.775076		0.0832663	0.710496	0.900886		ZCF30	0.138257	0.376744	0.447962		-1.36258	0.450658	0.335637
WAR1	0.18005	0.557808	0.387007		0.317331	0.262941	0.827846		C2_10540W_A	0.206618	0.197041	0.866425		0.0109326	0.904412	0.839616		ARG83	-0.259603	0.357358	0.9395		-0.241435	0.0486674	0.833852
GAL4	-0.182903	0.496658	0.82456		-0.939979	1.18349	0.217731		FGR15	-1.48191	0.668772	0.00177248		-2.15158	0.933138	0.0122946		C1_12150C_A	0.209779	0.781209	0.365333		0.343687	0.107031	0.411181
ASH1	0.0931485	0.192813	0.475926		0.497939	0.263832	0.669388		ZCF3	0.245276	0.53204	0.806976		0.0894952	0.264049	0.906088		LYS144	-0.142218	0.241128	0.864513		-0.441514	0.857491	0.999978
EFH1	0.229394	0.502341	0.340714		0.885417	0.701985	0.38194		HAP2	-0.565064	0.519873	0.175243		0.35027	0.776543	0.870147		HAP2	0.367929	0.157862	0.2148		0.171929	0.259582	0.520612
LYS14	-0.685011	0.616865	0.503269		-1.4159	0.510827	0.0747009		C4_05870C_A	0.434155	0.604638	0.537047		-0.529367	0.643748	0.432551		HAL9	-0.0818282	0.251478	0.766121		-0.0383923	0.0272257	0.672655
FGR17	-0.117631	0.146924	0.735159		-0.139244	1.4739	0.756444		RBF1	0.161936	0.810816	0.936856		0.416507	1.84117	0.815767		RBF1	0.529778	0.47258	0.115065		0.298126	0.421778	0.438995
OPI1	0.0231223	0.517383	0.556952		1.05229	1.08987	0.287287		FGR17	-0.280756	0.134624	0.425212		0.266895	0.544533	0.941315		FGR17	0.288748	0.277622	0.282645		0.394783	0.092097	0.381528
MBP1	0.0705325	0.308762	0.501335		1.15202	2.27051	0.245022		ZCF17	0.163245	0.503878	0.934586		-1.73981	1.35175	0.0387472		OPI1	0.255863	0.147598	0.314407		-0.0708323	0.281323	0.697691
TEC1	0.348852	0.542343	0.244718		1.78316	1.68287	0.0590976		MBP1	0.31232	0.25997	0.705735		-0.023986	0.914066	0.810329		MBP1	-0.424374	0.617058	0.67383		-1.33799	0.344167	0.348507
SEF1	0.73354	0.550214	0.0661246		0.64355	1.32226	0.553686		ZCF7	-0.381457	0.815091	0.321625		-0.694058	0.589552	0.336049		TRY5	0.113717	0.172412	0.478929		0.0312271	0.387026	0.62049
BAS1	1.19453	0.339819	0.00836614		0.869158	0.8368	0.392586		C3_04540C_A	0.626407	0.448338	0.318428		0.658173	0.636191	0.620143		SEF1	-0.197651	0.468272	0.956835		-0.10152	0.111008	0.721557
TRY4	0.493014	0.415253	0.156088		0.0075279	0.272859	0.886974		ZCF32	0.364319	0.705555	0.632035		-0.388382	1.38669	0.528489		STP3	-0.237129	0.793236	0.977182		0.101304	0.113466	0.569574
GLN3	-0.719054	0.691969	0.465985		1.32007	3.29162	0.184498		ZCF31	0.456189	0.229749	0.507661		1.25596	1.10502	0.256143		ZCF19	-1.31764	0.97527	0.0232483		-1.80347	0.163274	0.155568
MNL1	0.00511901	0.126299	0.577795		1.38726	0.764195	0.146803		SEF2	0.4066	0.57054	0.573386		1.67194	1.04503	0.114246		WOR2	-0.257794	0.557737	0.942606		-0.287846	0.42958	0.87208
RCA1	-0.650752	1.28878	0.546961		0.590737	0.481197	0.593162		C5_04410C_A	-0.213626	0.343267	0.506655		0.307038	0.514762	0.906889		MNL1	-0.780198	0.497621	0.243617		-1.57672	0.166252	0.23573
ACE2	-2.08724	0.198579	0.00187482		0.361332	2.25201	0.791871		RCA1	0.179033	0.918074	0.910213		1.35117	0.378759	0.21454		RCA1	-0.0584053	0.520262	0.729294		-0.155796	0.00255344	0.76454
GRF10	-0.943687	0.632077	0.260072		-1.39148	0.522228	0.0793613		PPR1	0.0282269	0.284767	0.852942		-0.710762	0.695953	0.327312		PPR1	-0.165599	0.203855	0.903264		0.247618	0.0552457	0.470543
BRG1	0.331445	0.625898	0.257772		0.859059	0.778206	0.398909		CRZ2	0.95149	0.184401	0.101245		3.69293	1.69101	0.000260508		ZCF34	-0.329656	0.403817	0.823616		-0.552513	0.00420233	0.907315
CUP9	-0.0730565	0.13435	0.676249		-0.568432	0.61727	0.418622		FGR27	0.0257197	0.424168	0.84917		0.819819	0.555416	0.502885		C1_05750C_A	0.124413	0.16631	0.465102		-0.269119	0.5372	0.856698
SSN6	-1.60915	0.625735	0.0221913		0.293221	1.16321	0.850385		ZFU2	-0.638455	1.04128	0.136326		-0.0637429	0.941822	0.777334		ZFU2	-0.242339	0.416864	0.96838		-0.0208601	0.755015	0.65988
BCR1	-0.435824	0.326388	0.819609		1.22537	0.915915	0.206163		TRY6	1.72491	0.903726	0.00183525		3.95101	2.28752	0.000103657		ZCF20	-0.985975	0.21767	0.152821		-1.51297	0.521675	0.263241
TEA1	-0.77586	0.469352	0.405851		-0.692059	1.16327	0.34299		FCR1	0.515384	0.705602	0.43733		-0.124536	0.672021	0.727298		C2_05640W_A	0.0790287	0.629125	0.526467		-0.864568	0.841321	0.658162
CTA7	0.0935812	0.301536	0.475649		0.825915	0.878232	0.420906		ZCF16	1.25663	0.523812	0.0257447		1.24599	1.81637	0.263512		TEA1	-0.106907	0.596904	0.807063		-0.0266558	0.826759	0.664384
SUC1	-3.9012	2.60672	1.26872e-08		-3.99152	1.67047	5.34485e-06		GCF3	-0.348427	0.385289	0.352283		-1.76207	1.19018	0.0363765		GCF3	-0.493177	0.65566	0.572265		-0.956099	0.0117465	0.589731
CRZ1	-1.3732	0.153379	0.0595218		-1.62612	1.2235	0.0441727		UGA33	2.9395	1.67001	1.47046e-07		0.877117	3.221	0.477171		RME1	-2.26547	1.32723	3.29336e-05		-3.04979	0.958018	0.00751248
AHR1	0.204787	0.306052	0.36259		0.40594	0.474856	0.748889		RIM101	0.108923	0.274816	0.97969		0.0899084	0.943109	0.906667		C1_02720W_A	0.724752	0.36018	0.0474743		0.706771	0.184395	0.23045
MRR1	-0.381837	0.31424	0.894974		-0.438361	0.220938	0.509745		ZCF35	-0.404158	0.315843	0.298094		0.0147911	0.365968	0.842554		ZCF24	-0.220484	0.558597	0.995038		-0.119351	0.161392	0.735601
CTA4	-0.81286	0.231114	0.369212		-0.779085	0.226823	0.292308		SW14	-0.97957	0.97114	0.0312956		-0.954091	0.121086	0.214238		CZF1	-0.138288	0.252326	0.858032		-0.00948563	0.126158	0.650728
FCR3	0.198328	0.37762	0.368847		0.0541753	0.900905	0.930067		ZCF25	-1.37237	0.487169	0.00347289		-0.24915	0.993805	0.629594		TAC1	-0.375811	0.668341	0.749707		-0.407011	0.0646435	0.97116
RTG1	-0.335203	0.533431	0.960952		-0.927166	0.801676	0.22203		ZCF26	0.342429	0.454299	0.662314		0.00423346	1.04043	0.834104		ZCF26	1.26577	0.447357	0.00198919		0.932407	0.0871852	0.152
ZCF39	0.0193745	0.7216	0.562244		0.102821	1.33805	0.975005		FCR3	0.724632	0.689431	0.234633		-0.0981754	0.682017	0.748755		CPH2	0.0521087	0.375581	0.563097		0.424737	0.395766	0.365005
									UGA3	0.37807	0.54271	0.612265		0.129957	1.04552	0.940977		STB5	0.828283	0.369327	0.0280803		0.865267	0.179538	0.172841
									ZCF39	-0.303256	0.776737	0.402116		0.130691	1.03996	0.941605		ZCF39	0.104364	0.285247	0.491376		0.228671	0.569938	0.483238
		Benjamini	0.00232558			Benjamini	0.00116279				Benjamini	0.00444444			Benjamini	0.00333333				Benjamini	0.00444444		Benjamini		0.00111111
					Benjamni value indicates limit of significance for each pool. Statistically significant P values are indicated in rose.
					Bold and red cell indicates stains with statistically significant competitive fitness
