# Supplementary material for: Systematic Complex Haploinsufficiency-Based Genetic Analysis of Candida albicans Transcription Factors: Tools and Applications to Virulence-Associated Phenotypes
Source: G3 (Bethesda). 2018 Feb 22;8(4):1299–314. doi: 10.1534/g3.117.300515 (PMC5873919; doi:10.1534/g3.117.300515)
Supplement: Supplementary file 4 [file 1299TableS4.xlsx]

## Sheet: Sheet1
			Table S4. Data for adhesion genetic interactions
Strain	Adhesion (mean)	Standard Deviation	Normalized adhesion	predicted value	ε
WT	0.017875	0.00386297	1	NA	NA
brg1Δ	0.01605	0.00400208	0.897902	NA	NA
brg1Δ/Δ	0.0158	0.00211187	0.883916	NA	NA
ndt80Δ	0.022625	0.0063741	1.26573	NA	NA
ndt80Δ/Δ	0.013925	0.00304124	0.779021	NA	NA
rob1Δ	0.00615	0.00217486	0.344056	NA	NA
rob1Δ/Δ	0.0122	0.000663325	0.682517	NA	NA
tec1Δ	0.020825	0.00529426	1.16503	NA	NA
tec1Δ/Δ	0.01225	0.00395685	0.685315	NA	NA
bcr1Δ	0.006975	0.00193628	0.651748	NA	NA
bcr1Δ/Δ	0.005425	0.00109049	0.303497	NA	NA
efg1Δ	0.012575	0.00241299	0.703497	NA	NA
efg1Δ/Δ	0.0035	0.00242487	0.195804	NA	NA
brg1Δ/ndt80Δ	0.01875	0.00527036	1.04895	1.13651	-0.1
brg1Δ/rob1Δ	0.003925	0.00134009	0.21958	0.308929	-0.1
brg1Δ/tec1Δ	0.011125	0.00276571	0.622378	1.04609	-0.43
brg1Δ/bcr1Δ	0.034125	0.0178237	1.90909	0.585206	1.32
brg1Δ/efg1Δ	0.01285	0.00331311	0.718881	0.631671	0.1
ndt80Δ/rob1Δ	0.005775	0.00148633	0.323077	0.435483	-0.12
ndt80Δ/tec1Δ	0.0096	0.00249933	0.537063	1.47462	-0.93
ndt80Δ/bcr1Δ	0.014075	0.00385	0.787413	0.82494	-0.03
ndt80Δ/efg1Δ	0.0302	0.0041223	1.68951	0.89044	0.8
rob1Δ/tec1Δ	0.005525	0.00235567	0.309091	0.400837	-0.1
rob1Δ/bcr1Δ	0.0159	0.00654879	0.88951	0.224238	0.67
rob1Δ/efg1Δ	0.00715	0.00451848	0.4	0.242042	0.16
tec1Δ/bcr1Δ	0.010325	0.00551324	0.577622	0.75931	-0.18
tec1Δ/efg1Δ	0.009525	0.00700208	0.532867	0.819598	-0.29
bcr1Δ/efg1Δ	0.005425	0.00139613	0.303497	0.458503	-0.16
					Bold Indicates genetic interaction: negative number is aggravating interaction; positive number is alleviating.
