# Supplementary material for: Systematic Complex Haploinsufficiency-Based Genetic Analysis of Candida albicans Transcription Factors: Tools and Applications to Virulence-Associated Phenotypes
Source: G3 (Bethesda). 2018 Feb 22;8(4):1299–314. doi: 10.1534/g3.117.300515 (PMC5873919; doi:10.1534/g3.117.300515)
Supplement: Supplementary file 5 [file 1299TableS5.xlsx]

## Sheet: Sheet1
			Table S5. Data for filament length genetic interaction analysis
Strain	Filament Length (µm mean)	Standard Deviation	Normalized filament Length	Predicted Length	ε
WT	93	30.5	1	NA	NA
brg1Δ	72.4	22.5	0.78	NA	NA
ndt80Δ	85.9	29	0.92	NA	NA
rob1Δ	81.65	29.2	0.88	NA	NA
tec1Δ	68.97	18.9	0.74	NA	NA
bcr1Δ	64.44	18.1	0.69	NA	NA
efg1Δ	70.69	29.4	0.76	NA	NA
brg1Δ/ndt80Δ	72.55	18.01	0.78	0.72	0.06
brg1Δ/rob1Δ	95.9	36.65	1.03	0.68	0.35
brg1Δ/tec1Δ	62.24	20.22	0.67	0.58	0.09
brg1Δ/bcr1Δ	83.42	26.35	0.9	0.54	0.36
brg1Δ/efg1Δ	71.3	19.77	0.77	0.59	0.18
ndt80Δ/rob1Δ	91.67	32.69	0.99	0.81	0.18
ndt80Δ/tec1Δ	79.84	24.36	0.86	0.68	0.18
ndt80Δ/bcr1Δ	93.43	29.46	1.01	0.64	0.37
ndt80Δ/efg1Δ	116.35	33.11	1.25	0.7	0.55
rob1Δ/tec1Δ	80.77	27.05	0.87	0.65	0.22
rob1Δ/bcr1Δ	91.07	34.06	0.98	0.61	0.37
rob1Δ/efg1Δ	63.77	19.18	0.67	0.61	0.06
tec1Δ/bcr1Δ	54.15	17.32	0.577622	0.51	0.07
tec1Δ/efg1Δ	56.72	24.78	0.61	0.56	0.05
bcr1Δ/efg1Δ	83.41	26.67	0.9	0.53	0.37
					Bold Indicates genetic interaction: negative number is aggravating interaction; positive number is alleviating.
