# Supplementary material for: Systematic Complex Haploinsufficiency-Based Genetic Analysis of Candida albicans Transcription Factors: Tools and Applications to Virulence-Associated Phenotypes
Source: G3 (Bethesda). 2018 Feb 22;8(4):1299–314. doi: 10.1534/g3.117.300515 (PMC5873919; doi:10.1534/g3.117.300515)
Supplement: Supplementary file 6 [file 1299TableS6.xlsx]

## Sheet: All
File No.		Population	Count	%Gated	Area_M01, Mean	Area_M01, Std Dev	Intensity_MC_CFW, Mean	Intensity_MC_CFW, Std Dev	Intensity_MC_FM4-64 FX, Mean	Intensity_MC_FM4-64 FX, Std Dev	Length_M01, Mean	Length_M01, Std Dev	Length change	Length (µm)	CFW/Length, Mean	CFW/Length, Std Dev	FM4-64/Length, Mean	FM4-64/Length, Std Dev
24	Ctl-SN250	All	5000	100	218.39	135.2	36470	30800	174400	156000	32.55	16.05	1	24.5833	1054.39	629.31	5335.3	3627.75
24	Ctl-SN250	Focus	4845	96.9	220.86	134.8	37110	30800	176200	154600	32.95	15.96	1	24.9217	1067.65	620.51	5344	3538.09
24	Ctl-SN250	Width	3575	73.79	189.24	87.97	30910	20690	139800	91940	31.94	14.17	1	24.0672	928.96	403.71	4507.59	2456.62
24	Ctl-SN250	Cells	3434	96.06	188.97	76.62	30780	18070	138500	78350	31.97	12.59	1	24.0926	942.64	377.97	4515.65	2212.15
24	Ctl-SN250	Yeast	189	5.5	59.28	10.9	8497.27	5559.77	65430	30600	9.31	1.494	1	4.92226	906.49	579.04	7038.36	3224.84
24	Ctl-SN250	Hyphae	3077	89.6	190.79	66.42	30720	16170	135800	70020	32.53	11.04	1	24.5664	931.28	352.91	4294.57	2034.53
17	bcr1Δ/efg1Δ	All	5000	100	164.36	105.41	18700	18960	66760	66800	26.22	13.51	0.80553	19.2281	637.76	546.86	2522.08	3059.14
17	bcr1Δ/efg1Δ	Focus	4762	95.24	168.04	104.95	19360	19050	68230	60860	26.78	13.35	0.812747	19.7019	656.38	542.6	2526.23	1825.07
17	bcr1Δ/efg1Δ	Width	3691	77.51	156.33	75.33	17570	14240	60460	39030	26.8	12.28	0.839073	19.7188	616.19	444.9	2337.32	1445.48
17	bcr1Δ/efg1Δ	Cells	3522	95.42	159.82	70.56	18120	13860	61770	36250	27.42	11.52	0.857679	20.2433	635.34	439.62	2351.18	1252.65
17	bcr1Δ/efg1Δ	Yeast	251	7.13	60	11.53	7130.36	10550	36010	19050	9.587	1.585	1.02975	5.1566	740.55	1120.45	3800.82	2112.77
17	bcr1Δ/efg1Δ	Hyphae	3119	88.56	162.57	61.7	18040	12430	60770	32000	28.11	10.13	0.864125	20.8271	617.7	325.54	2213.03	1063.52
16	bcr1Δ	All	5000	100	189.44	107.09	34170	26350	69300	52230	29.46	13.89	0.905069	21.9692	1038.47	697.82	2281.53	1676.82
16	bcr1Δ	Focus	4672	93.44	197.21	104.52	36020	25380	72750	51380	30.57	13.5	0.927769	22.9082	1093.49	663.56	2367.96	1641.16
16	bcr1Δ	Width	3492	74.74	183.45	81.86	33820	20720	65770	39030	30.92	12.84	0.968065	23.2043	1015.79	439.96	2113.31	1121.22
16	bcr1Δ	Cells	3327	95.27	185.54	70.41	34410	18340	66600	35310	31.33	11.15	0.979981	23.5512	1046.02	402.45	2135.82	1070.13
16	bcr1Δ	Yeast	125	3.76	53.73	15.16	6147.7	8533.4	24190	26760	8.987	2.223	0.965306	4.649	595.79	793.42	2518.81	2899.83
16	bcr1Δ	Hyphae	2977	89.48	184.99	61.22	34080	16260	65220	31200	31.45	9.759	0.9668	23.6527	1050.51	354.63	2092.06	918.58
21	brg1Δ/bcr1Δ	All	5000	100	167.3	92.7	73020	50710	145800	90230	24.71	11.69	0.75914	17.9507	2891.06	1365.95	6243.41	3273.31
21	brg1Δ/bcr1Δ	Focus	4846	96.92	169.21	92.68	74170	50670	147500	90350	25.01	11.65	0.759029	18.2045	2915.02	1349.12	6244.88	3237.4
21	brg1Δ/bcr1Δ	Width	3519	72.62	149.84	69.99	64910	39820	123500	62210	24.65	11.06	0.77176	17.8999	2582.61	974.22	5318.32	2250.89
21	brg1Δ/bcr1Δ	Cells	3446	97.93	149.48	64.57	64660	37520	122700	57980	24.62	10.25	0.770097	17.8745	2580.45	955.01	5267.19	2152.38
21	brg1Δ/bcr1Δ	Yeast	246	7.14	61.33	11.99	27330	18730	81880	36290	9.558	1.665	1.02664	5.13207	2818.45	1743.81	8579.67	3579.13
21	brg1Δ/bcr1Δ	Hyphae	3081	89.41	152.04	57.06	65230	34540	121100	50980	25.21	9.13	0.774977	18.3737	2540.56	852.46	4969.33	1748.05
22	brg1Δ/efg1Δ	All	5000	100	167.27	95.56	64160	45260	128500	81430	26.36	13.34	0.809831	19.3466	2431.28	1229.1	5302.54	3000.07
22	brg1Δ/efg1Δ	Focus	4866	97.32	168.6	94.85	64910	45290	129100	79390	26.61	13.24	0.807587	19.5581	2440.43	1228.26	5260.54	2891.54
22	brg1Δ/efg1Δ	Width	3864	79.41	156.32	76.57	59510	37900	114500	59890	26.59	12.7	0.832498	19.5411	2227.29	939.44	4677.67	2268.04
22	brg1Δ/efg1Δ	Cells	3735	96.66	156.97	70.4	60040	36660	114700	56910	26.75	11.87	0.836722	19.6765	2241.38	928.2	4630.41	2118.23
22	brg1Δ/efg1Δ	Yeast	324	8.67	59.32	12.18	25480	14490	71400	29330	9.386	1.526	1.00816	4.98656	2697.94	1456.96	7657.85	3061.03
22	brg1Δ/efg1Δ	Hyphae	3331	89.18	163.81	64.13	62060	35320	116100	53700	28.07	10.81	0.862896	20.7932	2184.55	843.6	4314.68	1749.55
23	brg1Δ	All	5000	100	134.25	80.88	36110	28100	113600	75980	20.49	11.35	0.629493	14.3805	1748.02	1018.41	6118.84	3449.36
23	brg1Δ	Focus	4783	95.66	136.52	80.87	36950	28100	115200	75440	20.86	11.37	0.63308	14.6936	1771.2	1005.94	6115.95	3255.92
23	brg1Δ	Width	3574	74.72	126.74	68.77	33790	23920	101700	50810	21.02	11.33	0.658109	14.8289	1603.39	763.47	5451.9	2576.52
23	brg1Δ	Cells	3484	97.48	127.07	63.93	33990	23190	101700	47490	21.09	10.66	0.659681	14.8881	1611.29	750.46	5408.81	2416.77
23	brg1Δ	Yeast	695	19.95	58.66	10.77	15440	9198.32	70590	26800	9.207	1.345	0.988937	4.83512	1667.13	955.06	7716.08	2865.03
23	brg1Δ	Hyphae	2720	78.07	142.45	57.61	37970	22250	107600	45360	23.83	9.585	0.732555	17.2062	1589.58	674.04	4817.39	1890.56
18	brg1Δ/ndt80Δ	All	5000	100	188.36	109.73	29580	24530	118700	88730	28.34	14.15	0.870661	21.0216	973.94	640.03	4305.92	3607.98
18	brg1Δ/ndt80Δ	Focus	4700	94	193.5	107.93	30770	24280	122100	82150	29.11	13.94	0.88346	21.6731	1009.17	617.53	4356.12	2689.65
18	brg1Δ/ndt80Δ	Width	3357	71.43	176.49	82.82	27820	19080	109400	64800	29.3	13.25	0.917345	21.8338	910.21	457.43	3921.61	2256.69
18	brg1Δ/ndt80Δ	Cells	3229	96.19	177.77	76.11	28170	18160	110300	61070	29.55	12.33	0.924304	22.0453	927.81	443.34	3945.71	2167.22
18	brg1Δ/ndt80Δ	Yeast	243	7.53	59.84	11.54	8738.76	6596.49	56430	35670	9.344	1.358	1.00365	4.95102	916.75	679.46	6036.7	3926.09
18	brg1Δ/ndt80Δ	Hyphae	2871	88.91	183.89	67.37	28900	16880	111500	56870	30.75	10.93	0.945281	23.0605	919.89	413.11	3746.26	1858.06
19	brg1Δ/rob1Δ	All	5000	100	173.37	88.15	50010	35140	142600	99370	25.32	10.73	0.77788	18.4667	1923.94	1067.46	5809.72	3811.58
19	brg1Δ/rob1Δ	Focus	4788	95.76	176.14	86.74	51270	34800	145000	97290	25.77	10.52	0.782094	18.8474	1964.11	1033.42	5846.15	3533.71
19	brg1Δ/rob1Δ	Width	3261	68.11	156.49	62.1	44870	24920	120800	66150	25.89	9.877	0.810582	18.9489	1711.38	689.36	4862.62	2546.4
19	brg1Δ/rob1Δ	Cells	3194	97.95	157.14	58.29	45140	24140	121000	64180	26.02	9.356	0.813888	19.0589	1719.35	675.07	4835.27	2376.18
19	brg1Δ/rob1Δ	Yeast	193	6.04	61.21	12.58	17040	10700	72610	43970	9.603	1.64	1.03147	5.17014	1750.2	1038.69	7585.91	4768.39
19	brg1Δ/rob1Δ	Hyphae	2891	90.51	160.36	51.5	45800	22400	120700	60700	26.7	8.275	0.820781	19.6342	1704.88	636.19	4613.71	1998.01
20	brg1Δ/tec1Δ	All	5000	100	152.63	87	38660	32190	134600	82040	22.34	11.26	0.686329	15.9456	1683.12	1068.24	6446.9	3177.94
20	brg1Δ/tec1Δ	Focus	4878	97.56	154.28	86.78	39210	32280	135800	82160	22.58	11.21	0.685281	16.1487	1694.76	1068.39	6432.2	3174.62
20	brg1Δ/tec1Δ	Width	3436	70.44	136.92	68.39	33640	24820	113600	57700	22.36	11	0.700063	15.9626	1462.43	751.56	5512.87	2350.36
20	brg1Δ/tec1Δ	Cells	3336	97.09	138.57	65.77	34140	24230	114500	56370	22.64	10.64	0.708164	16.1994	1476.4	750.55	5469.12	2312.27
20	brg1Δ/tec1Δ	Yeast	502	15.05	60.12	12.53	14590	10910	71540	28680	9.51	1.757	1.02148	5.09146	1505.67	1056.15	7604.44	3037.25
20	brg1Δ/tec1Δ	Hyphae	2755	82.58	150.27	59.2	36910	23560	119300	52580	24.69	9.572	0.758992	17.9337	1463.13	678.78	5049.3	1916.02
15	efg1Δ	All	5000	100	279.13	205.32	98960	86870	148300	135800	40.16	22.99	1.23379	31.0214	2228.24	1278.75	3535.02	2540.18
15	efg1Δ	Focus	4764	95.28	287.5	204.33	102700	86760	153300	136000	41.32	22.66	1.25402	32.0027	2296	1229.41	3600.56	2464.55
15	efg1Δ	Width	3244	68.09	229.78	128.02	82100	58190	114000	75450	38.66	19.66	1.21039	29.7524	2004.17	772.77	2968.42	1372.86
15	efg1Δ	Cells	2975	91.71	212.36	91.72	74990	44320	103900	54050	36.25	14.83	1.13388	27.7135	1999.76	738.91	2929.51	1124.06
15	efg1Δ	Yeast	115	3.87	57.23	11.52	19780	13940	44340	23000	9.29	1.502	0.997852	4.90534	2123.37	1543.19	4752.2	2469.98
15	efg1Δ	Hyphae	2610	87.73	207.58	80.35	72040	39330	97720	43640	35.81	13.18	1.10083	27.3413	1951.76	665.39	2775.59	920.44
5	ndt80Δ/bcr1Δ	All	5000	100	216.11	108.22	109900	74170	129900	82730	33.11	13.93	1.0172	25.0571	3241.52	1668.62	4010.41	2448.03
5	ndt80Δ/bcr1Δ	Focus	4910	98.2	216.89	107.6	110500	73720	130200	82160	33.27	13.84	1.00971	25.1924	3250.63	1649.02	3999.23	2290.17
5	ndt80Δ/bcr1Δ	Width	3763	76.64	196.82	81.19	98610	56580	112000	59510	33.19	12.83	1.03914	25.1247	2880.46	1085.48	3399.48	1441.53
5	ndt80Δ/bcr1Δ	Cells	3642	96.78	195.73	71.7	98280	52490	111500	55280	33.1	11.5	1.03535	25.0486	2908.52	1045	3409.3	1396.47
5	ndt80Δ/bcr1Δ	Yeast	54	1.48	61.54	15.04	31320	18980	59170	41160	9.809	1.858	1.0536	5.34441	3114.4	1753.64	6025.5	4386.21
5	ndt80Δ/bcr1Δ	Hyphae	3210	88.14	187.67	62.39	92400	46130	102500	44200	32.08	10.22	0.986167	24.1857	2835.82	1012.13	3250.76	1225.63
2	ndt80Δ/efg1Δ	All	5000	100	163.77	123.44	53910	53700	62810	86650	27.24	17.5	0.836866	20.091	1654.82	1421.96	2186.9	4390.91
2	ndt80Δ/efg1Δ	Focus	4775	95.5	167.65	123.13	55620	53660	63430	54640	27.83	17.49	0.844613	20.5902	1697.78	1403.9	2164.04	1684.19
2	ndt80Δ/efg1Δ	Width	3248	68.02	183.07	101.37	62700	44900	70560	44860	31.16	16.46	0.975579	23.4074	1900.02	923.22	2381.85	1381.51
2	ndt80Δ/efg1Δ	Cells	2956	91.01	185.63	87.07	64450	40900	71940	41050	31.69	14.28	0.991242	23.8557	1978.3	878.88	2400.28	1333.08
2	ndt80Δ/efg1Δ	Yeast	196	6.63	57.59	12.13	22870	14970	39490	24470	9.337	1.544	1.0029	4.9451	2429.26	1562.07	4271.97	2881.32
2	ndt80Δ/efg1Δ	Hyphae	2597	87.86	188.01	78.37	64100	38030	70560	37900	32.24	12.7	0.991085	24.321	1915.2	787.7	2235.72	1013.16
1	ndt80Δ	All	5291	100	190.8	118.66	108500	89300	123000	94190	29.16	14.82	0.895853	21.7154	3492.95	2152.4	4247.8	2890.76
1	ndt80Δ	Focus	5101	96.41	192.87	117.81	110300	88830	124500	93610	29.5	14.74	0.895296	22.003	3533.47	2108.54	4266.5	2834.38
1	ndt80Δ	Width	3653	71.61	181.1	83.36	102400	63870	112400	63590	30.27	13.07	0.947714	22.6544	3305.35	1334.82	3877.47	2001.8
1	ndt80Δ	Cells	3536	96.8	179.36	72.12	101400	58100	111000	56770	30.06	11.51	0.940256	22.4768	3324.12	1301.25	3869.64	1979.02
1	ndt80Δ	Yeast	173	4.89	60.34	12.22	38280	21890	65710	38740	9.538	1.62	1.02449	5.11515	3965.18	2147.47	6974.59	4445.63
1	ndt80Δ	Hyphae	3217	90.98	180.48	63.47	100700	53240	108900	51520	30.44	10.16	0.935752	22.7982	3251.85	1214.67	3669.03	1609.99
6	ndt80Δ/tec1Δ	All	5000	100	158.23	102.8	85570	67860	101400	78180	24.1	13.18	0.740399	17.4346	3426.91	1649.82	4353.98	2352.17
6	ndt80Δ/tec1Δ	Focus	4853	97.06	160.09	103.07	86850	68150	102600	78610	24.39	13.18	0.740212	17.6799	3443.57	1641.36	4347.17	2343.2
6	ndt80Δ/tec1Δ	Width	3665	75.52	141.73	78.69	74470	50900	84230	50450	23.89	12.55	0.747965	17.2569	3039.18	1154.49	3728.71	1632.62
6	ndt80Δ/tec1Δ	Cells	3435	93.72	143.74	68.68	75620	45060	84860	44030	24.3	11.23	0.760088	17.6038	3073.55	1104.51	3689.92	1541.52
6	ndt80Δ/tec1Δ	Yeast	292	8.5	57.23	10.82	32490	18800	50700	24950	9.306	1.382	0.99957	4.91888	3463.26	1889.61	5449.76	2508.09
6	ndt80Δ/tec1Δ	Hyphae	3007	87.54	146.82	61.07	76260	40880	83830	37840	24.99	10.07	0.768214	18.1875	3006.15	984.08	3485.64	1297.24
7	ndt80Δ/rob1Δ	All	5000	100	116	90.35	52690	58130	68300	68120	18.17	11.59	0.558218	12.4178	2442.22	1621.12	3448.49	2196.45
7	ndt80Δ/rob1Δ	Focus	4818	96.36	117.51	90.83	53690	58720	69300	68730	18.4	11.65	0.558422	12.6124	2459.75	1621.5	3454.9	2193.32
7	ndt80Δ/rob1Δ	Width	3649	75.74	103.44	67.64	45560	43860	57760	47070	17.65	10.97	0.552599	11.9779	2232.58	1261.98	3117.41	1560.3
7	ndt80Δ/rob1Δ	Cells	2920	80.02	116.63	66.17	53780	43560	66330	46280	19.8	10.75	0.619331	13.7968	2483.47	1181.36	3274.45	1497.82
7	ndt80Δ/rob1Δ	Yeast	519	17.77	55.79	11.69	21200	14900	34310	21630	9.25	1.35	0.993555	4.8715	2267.77	1522.45	3705.39	2241.96
7	ndt80Δ/rob1Δ	Hyphae	2318	79.38	126.04	60.63	58340	41230	70230	42930	21.53	9.799	0.661851	15.2604	2504.86	1069.11	3149.74	1247.96
10	rob1Δ/bcr1Δ	All	5000	100	134.6	89.86	80810	63230	95250	69770	19.83	10.49	0.609217	13.8222	3939.68	1620.98	4929.22	2329.58
10	rob1Δ/bcr1Δ	Focus	4888	97.76	136.02	90.14	81750	63530	96100	70210	20.02	10.49	0.607587	13.9829	3952.08	1627.31	4922.72	2338.58
10	rob1Δ/bcr1Δ	Width	3510	71.81	112.81	54.45	64780	37800	74650	37360	18.71	8.568	0.585786	12.8747	3426.45	1043.92	4237.48	1705.17
10	rob1Δ/bcr1Δ	Cells	3438	97.95	113.76	53.5	65270	37300	74850	36800	18.88	8.441	0.590554	13.0185	3422.1	1033.87	4194.3	1659.35
10	rob1Δ/bcr1Δ	Yeast	515	14.98	57.8	12.86	34350	15980	53680	23680	9.353	1.835	1.00462	4.95864	3660.65	1554.9	5805.57	2505.97
10	rob1Δ/bcr1Δ	Hyphae	2833	82.4	119.87	44.65	68100	32620	75540	30720	20.03	7.051	0.615739	13.9914	3355.94	896	3881.31	1252.51
9	rob1Δ/efg1Δ	All	5000	100	144.55	93.34	71680	56670	97620	72900	21.52	11.52	0.661137	15.2519	3211.62	1588.24	4673.8	2465.26
9	rob1Δ/efg1Δ	Focus	4868	97.36	145.96	93.48	72560	56930	98490	73350	21.72	11.52	0.659181	15.4211	3224.11	1591.64	4666.94	2466.36
9	rob1Δ/efg1Δ	Width	3507	72.04	124.99	67.58	60100	40570	78790	44220	20.89	10.85	0.654039	14.7189	2827.48	1128.08	4039.19	1844.81
9	rob1Δ/efg1Δ	Cells	3319	94.64	128.15	64.87	61890	38930	80470	42660	21.42	10.47	0.670003	15.1673	2867.94	1080.62	4018.86	1785.05
9	rob1Δ/efg1Δ	Yeast	525	15.82	59.31	11.84	30880	15530	53820	24090	9.456	1.612	1.01568	5.04578	3242.98	1554.21	5748.19	2692.82
9	rob1Δ/efg1Δ	Hyphae	2709	81.62	137.94	58.88	65660	36640	82660	39110	23.25	9.469	0.714725	16.7155	2775.96	941.19	3662.91	1314
8	rob1Δ	All	5000	100	171.91	103.94	91400	68900	122700	90250	25.11	12.33	0.771429	18.2891	3561.54	1766.5	5075.22	2772.48
8	rob1Δ	Focus	4913	98.26	172.95	103.89	92050	68990	123200	90380	25.27	12.31	0.76692	18.4244	3568.66	1760.65	5063.75	2755.28
8	rob1Δ	Width	3548	72.22	147.8	69.78	74830	45290	95870	49300	24.48	11.23	0.766437	17.7561	3014.92	1125.76	4152	1741.81
8	rob1Δ	Cells	3417	96.31	149.84	65.63	75950	42750	96860	46900	24.84	10.65	0.776978	18.0606	3042.52	1054.34	4120.94	1610.25
8	rob1Δ	Yeast	319	9.34	61.66	13.73	35710	17240	60650	21590	9.724	1.852	1.04447	5.2725	3651.25	1626.77	6313.18	2261.1
8	rob1Δ	Hyphae	3000	87.8	155.57	57.98	77820	39730	97290	41900	25.95	9.43	0.797725	18.9997	2957.99	943.99	3858.48	1316.67
11	rob1Δ/tec1Δ	All	5000	100	93.94	90.18	41780	56180	51550	61260	14.96	11.64	0.459601	9.70216	2327.4	1432.67	3186.96	1776.97
11	rob1Δ/tec1Δ	Focus	4842	96.84	94.88	90.85	42230	56690	51950	61750	15.1	11.76	0.45827	9.8206	2324.92	1433.58	3176.79	1772.55
11	rob1Δ/tec1Δ	Width	3912	80.79	82.07	65.62	34840	41870	42650	40400	14.01	10.51	0.438635	8.89846	2162.72	1168.25	2991.78	1390.37
11	rob1Δ/tec1Δ	Cells	2814	71.93	94.18	65.4	42270	42040	48940	40220	15.97	10.61	0.499531	10.5566	2404.65	1123.69	3033.3	1347.93
11	rob1Δ/tec1Δ	Yeast	916	32.55	53.32	10.92	20660	12170	28820	15360	9.021	1.233	0.968958	4.67777	2280.29	1281	3199.25	1598.07
11	rob1Δ/tec1Δ	Hyphae	1841	65.42	111.11	67.32	50820	44030	56410	40120	18.92	10.91	0.581617	13.0523	2446.82	1017.4	2932.5	1184.41
14	tec1Δ/bcr1Δ	All	5000	100	191.05	123.84	37050	36960	75470	67720	29.45	15.64	0.904762	21.9607	1023.6	1234.97	2280.97	2049.84
14	tec1Δ/bcr1Δ	Focus	4488	89.76	206.39	120.03	41020	36790	82460	66630	31.52	15.02	0.956601	23.7119	1132.32	1249.26	2428.06	1897.07
14	tec1Δ/bcr1Δ	Width	3182	70.9	193.13	89.25	39530	25100	78050	51910	32.12	14.07	1.00564	24.2195	1089.84	535.11	2306.44	1565.55
14	tec1Δ/bcr1Δ	Cells	2959	92.99	198.69	78.88	41150	23140	80700	48820	33.11	12.57	1.03566	25.0571	1145.82	480.66	2374.49	1547.51
14	tec1Δ/bcr1Δ	Yeast	141	4.77	49.82	11.23	2988.51	6303.84	20720	39660	8.421	1.403	0.904511	4.17017	315.55	663.44	2440.52	5012.42
14	tec1Δ/bcr1Δ	Hyphae	2620	88.54	200.99	68.16	41540	20440	80350	44150	33.62	10.86	1.03351	25.4885	1177.13	412.83	2341.71	1110.42
13	tec1Δ/efg1Δ	All	5000	100	123.43	99.64	35130	37680	54440	53390	19.9	13.7	0.611367	13.8814	1533.41	1009.62	2663.4	1849.23
13	tec1Δ/efg1Δ	Focus	4849	96.98	124.86	99.51	35680	37880	54850	53040	20.14	13.71	0.611229	14.0844	1537.88	975.06	2640	1666.41
13	tec1Δ/efg1Δ	Width	3972	81.91	113.62	80.21	31540	30050	48120	39720	19.54	13.16	0.611772	13.5768	1432.68	761.47	2482.3	1430.86
13	tec1Δ/efg1Δ	Cells	3260	82.07	126.49	77.61	36100	29330	53510	39260	21.71	12.85	0.679074	15.4127	1541.49	720.54	2504.02	1415.63
13	tec1Δ/efg1Δ	Yeast	692	21.23	53.52	11.19	13130	9548.96	26510	21030	8.992	1.335	0.965843	4.65323	1449.2	994.23	2960.42	2342.04
13	tec1Δ/efg1Δ	Hyphae	2468	75.71	141.31	70.65	40370	27350	57930	36050	24.45	11.67	0.751614	17.7307	1549.5	612.94	2356.55	993.8
12	tec1Δ	All	5000	100	207.46	133.48	113800	90810	136400	111200	29.6	15.16	0.90937	22.0876	3656.31	1911.78	4617.94	2752.33
12	tec1Δ	Focus	4902	98.04	208.83	133.5	114900	90970	137200	111300	29.81	15.14	0.904704	22.2653	3676.39	1905.84	4613.38	2668.61
12	tec1Δ	Width	3350	68.34	170.46	85.62	89800	57000	102100	61780	28.29	13.5	0.885723	20.9793	3064.7	1114.98	3726.19	1581.83
12	tec1Δ	Cells	3212	95.88	170.72	76.55	89920	51800	101900	56620	28.41	12.22	0.888646	21.0809	3089.59	1056.27	3706.1	1500.29
12	tec1Δ	Yeast	224	6.97	58.75	10.58	31800	18460	52090	23110	9.32	1.46	1.00107	4.93072	3383.35	1904.72	5609.66	2484.43
12	tec1Δ	Hyphae	2807	87.39	172.14	66.15	89300	45820	99070	48350	28.9	10.69	0.888411	21.4954	3018.88	937.28	3492.13	1262.13

## Sheet: Hyphae
				Table S6. Data for genetic interaction analysis of hyphae formation
Strain	N (cells)	%Filaments	Normalized Filament Proportion	Expected Filament Proportion	ε	Mean Filament Length (µM)	Standard Deviation	Normalized Length	Expected Filament Length	ε
REF	3077	89.6	1	N/A	N/A	32.53	11.04	1	N/A	N/A
bcr1Δ/efg1Δ	3119	88.56	0.99	0.98	0	28.11	10.13	0.864125	1.1	0.24
bcr1Δ	2977	89.48	1	N/A	N/A	31.45	9.759	0.9668	N/A	N/A
brg1Δ/bcr1Δ	3081	89.41	1	0.88	-0.12	25.21	9.13	0.774977	0.71	-0.06
brg1Δ/efg1Δ	3331	89.18	1	0.88	-0.12	28.07	10.81	0.862896	0.8	-0.06
brg1Δ	2720	78.07	0.88	N/A	N/A	23.83	9.585	0.732555	N/A	N/A
brg1Δ/ndt80Δ	2871	88.91	0.99	0.99	0	30.75	10.93	0.945281	0.69	-0.26
brg1Δ/rob1Δ	2891	90.51	1	0.88	-0.12	26.7	8.275	0.820781	0.58	-0.27
brg1Δ/tec1Δ	2755	82.58	0.92	0.96	0.04	24.69	9.572	0.758992	0.65	-0.08
efg1Δ	2610	87.73	0.98	N/A	N/A	35.81	13.18	1.10083	N/A	N/A
ndt80Δ/bcr1Δ	3210	88.14	0.99	1	0.01	32.08	10.22	0.986167	0.91	-0.08
ndt80Δ/efg1Δ	2597	87.86	0.98	0.98	0	32.24	12.7	0.991085	1	0
ndt80Δ	3217	90.98	1.02	N/A	N/A	30.44	10.16	0.935752	N/A	N/A
ndt80Δ/tec1Δ	3007	87.54	0.98	0.98	0	24.99	10.07	0.768214	0.84	0.07
ndt80Δ/rob1Δ	2318	79.38	0.88	0.96	0.08	21.53	9.799	0.661851	0.75	0.09
rob1Δ/bcr1Δ	2833	82.4	0.92	0.98	0.06	20.03	7.051	0.615739	0.78	0.16
rob1Δ/efg1Δ	2709	81.62	0.91	0.96	0.05	23.25	9.469	0.714725	0.88	0.17
rob1Δ	3000	87.8	0.98	N/A	N/A	25.95	9.43	0.797725	N/A	N/A
rob1Δ/tec1Δ	1841	65.42	0.73	0.96	0.26	18.92	10.91	0.581617	0.71	0.13
tec1Δ/bcr1Δ	2620	88.54	0.99	0.99	0	33.62	10.86	1.03351	0.86	-0.14
tec1Δ/efg1Δ	2468	75.71	0.84	0.96	0.12	24.45	11.67	0.751614	0.98	0.23
tec1Δ	2807	87.39	0.98	N/A	N/A	28.9	10.69	0.888411	N/A	N/A
Bold indicates statistically significant difference from reference mutant by Fisher's Exact Test (P < 0.05)
Italics indicates that the ε value represents an alleviating or buffering interaction in which the observed value is greater than expected in a statistically significant manner (Fisher's Exact Test, P <0.05). In addition, the absolute difference in expected and observed was > 0.05.
Bold Italics indicates that the ε value represents an aggrevating or cooperative interaction in which the observed value is less than expected in a statistically significant manner (Fisher's Exact Test, P <0.05). In addition, the absolute difference in expected and observed was > 0.05.
